# Supplementary material for: Vitamin A Status Modulates Epithelial Mesenchymal Transition in the Lung: The Role of Furin
Source: Nutrients. 2024 Apr 15;16(8):1177. doi: 10.3390/nu16081177 (PMC11053499; doi:10.3390/nu16081177)
Supplement: Supplementary file 1 [file nutrients-16-01177-s001.zip]

Archive with 1 entries (1 files):
- nutrients-2949843-supplementary.pdf
